# Supplementary material for: Computational Design and Evaluation of Peptides to Target SARS-CoV-2 Spike–ACE2 Interaction
Source: Molecules. 2025 Apr 14;30(8):1750. doi: 10.3390/molecules30081750 (PMC12029774; doi:10.3390/molecules30081750)
Supplement: Supplementary file 1 [file molecules-30-01750-s001.zip]

Archive with 3 entries (3 files):
- Supplementary_FigS1.pdf
- __MACOSX/._Supplementary_FigS1.pdf
- models_coordinates.tar
